# Supplementary material for: The Predictive Role of Baseline 18F-FDG PET/CT Radiomics in Follicular Lymphoma on Watchful Waiting: A Preliminary Study
Source: Diagnostics (Basel). 2025 Feb 11;15(4):432. doi: 10.3390/diagnostics15040432 (PMC11854662; doi:10.3390/diagnostics15040432)
Supplement: Supplementary file 1 [file diagnostics-15-00432-s001.zip]

Archive with 1 entries (1 files):
- diagnostics-3330963-supplementary.pdf
